# Supplementary material for: Characterisation and Validation of Insertions and Deletions in 173 Patient Exomes
Source: PLoS One. 2012 Dec 14;7(12):e51292. doi: 10.1371/journal.pone.0051292 (PMC3522676; doi:10.1371/journal.pone.0051292)
Supplement: Table S2 — Common INDELs validation. The table lists the INDELs common between several samples, with higher frequency in our dataset, which have been validated in the 11 samples used for validation with Sanger sequencing. The column “nonRef_MAF” reports the frequency of non-reference alleles in our samples, the column “sequence” indicates whether Sanger sequence reported the same sequence as called in NGS data, and the column “latest1000G” indicates if the variant has been called in the release of November 2011 of the 1000 Genome Consortium. (XLSX) [file pone.0051292.s005.xlsx]

## Sheet: Sheet1
identifier	chromosome	position	known_effect	snv_allele	nonRef_maf	VALIDATED?	SEQUENCE	latest1000G
novel_chr7_142460690	7	142460691	INTRONIC	-/TCTT	0.453488	NO	NA	no
novel_chr7_151945071	7	151945072	SYNONYMOUS_CODING	-/T	0.43314	YES	identical	no
novel_chr13_25671097	13	25671098	NON_SYNONYMOUS_CODING	-/T	0.418605	NO	NA	no
novel_chr16_71026137	16	71026138	INTRONIC	A/=	0.313953	NA		.
novel_chrX_135960146	X	135960147	FRAMESHIFT_CODING	-/AA	0.284884	NO	NA	no
novel_chr4_1388622	4	1388623	FRAMESHIFT_CODING	-/CA	0.281977	NA		.
novel_chr7_37960262	7	37960263	FRAMESHIFT_CODING	AGGCAGTGGCAGC/-	0.270349	YES	identical	yes
novel_chr1_16975724	1	16975725	WITHIN_NON_CODING_GENE	C/-	0.258721	NA		.
novel_chr10_18087629	10	18087630	FRAMESHIFT_CODING	TG/=	0.252907	NA		.
novel_chr9_136081261	9	136081262	INTRONIC	G/-	0.235465	NO	NA	no
novel_chr9_33798118	9	33798119	INTRONIC	T/-	0.229651	NO	NA	no
novel_chr15_28518114	15	28518115	FRAMESHIFT_CODING	C/-	0.22093	NO	NA	no
novel_chrX_135956571	X	135956572	FRAMESHIFT_CODING	-/GG	0.177326	NO	NA	no
novel_chr17_43616611	17	43616612	DOWNSTREAM	A/-	0.174419	NA		.
novel_chr13_25671310	13	25671311	FRAMESHIFT_CODING	TATGA/-	0.171512	NO	NA	no
novel_chr9_136081364	9	136081365	INTRONIC	C/-	0.145349	NA		.
novel_chr14_24470690	14	24470691	NON_SYNONYMOUS_CODING	-/A	0.127907	NA		.
novel_chr4_66286113	4	66286114	INTRONIC	-/A	0.122093	YES	identical	no
novel_chrX_119394903	X	119394904	INTRONIC	GTTAG/=	0.119186	YES	identical	no
novel_chr19_55697752	19	55697753	INTRONIC	G/=	0.110465	YES	identical	yes
novel_chr1_196759163	1	196759164	INTRONIC	-/T	0.101744	YES	identical	no
novel_chr18_66358514	18	66358515	FRAMESHIFT_CODING	AA/-	0.09593	YES	identical	yes
novel_chr13_25671332	13	25671333	FRAMESHIFT_CODING	A/-	0.09593	NO	NA	yes
novel_chr13_21746600	13	21746601	FRAMESHIFT_CODING	G/-	0.093023	NO	NA	no
novel_chr14_50735846	14	50735847	INTRONIC	-/A	0.084302	YES	identical	no
novel_chr11_55861277	11	55861278	FRAMESHIFT_CODING	T/-	0.081395	YES	identical	yes
novel_chr4_184596309	4	184596310	INTRONIC	T/-	0.078488	YES	identical	yes
novel_chr4_5746913	4	5746914	INTRONIC	TTC/-	0.072674	YES	identical	no
novel_chr1_36203659	1	36203660	FRAMESHIFT_CODING	TTC/-	0.069767	YES	identical	yes
novel_chr15_50873121	15	50873122	SPLICE_SITE	-/AC	0.061047	YES	identical	no
novel_chr14_96178148	14	96178149	FRAMESHIFT_CODING	AG/-	0.055233	NO	NA	yes
novel_chr7_56088931	7	56088932	5PRIME_UTR	-/A	0.055233	NO	NA	no
novel_chr4_68449269	4	68449270	INTRONIC	-/T	0.052326	YES	identical	yes
novel_chr2_187466921	2	187466922	INTRONIC	-/T	0.052326	NA		.
novel_chr7_94750005	7	94750006	INTRONIC	-/CTTT	0.052326	NO	NA	no
novel_chr7_81579832	7	81579833	NON_SYNONYMOUS_CODING	-/A	0.052326	YES	identical	no
novel_chr7_56088950	7	56088951	INTRONIC	A/-	0.052326	NO	NA	no
novel_chr5_150138378	5	150138379	INTRONIC	-/C	0.049419	YES	identical	yes
novel_chr17_39183011	17	39183012	FRAMESHIFT_CODING	G/-	0.049419	YES	identical	yes
novel_chr12_93192869	12	93192870	SYNONYMOUS_CODING	-/A	0.046512	YES	identical	no
novel_chr11_62569105	11	62569106	FRAMESHIFT_CODING	-/AC	0.040698	YES	identical	yes
novel_chr12_70088219	12	70088220	FRAMESHIFT_CODING	T/-	0.040698	YES	identical	no
novel_chr9_6592802	9	6592803	INTRONIC	-/G	0.037791	YES	identical	no
novel_chr17_39383322	17	39383323	FRAMESHIFT_CODING	CTGCTGCCAGCC/-	0.034884	NA		.
novel_chr4_107845670	4	107845671	INTRONIC	=/A	0.034884	YES	identical	yes
novel_chr16_31425962	16	31425963	INTRONIC	G/-	0.034884	YES	identical	yes
novel_chr3_17446278	3	17446279	SPLICE_SITE	-/AC	0.02907	YES	identical	no
novel_chr16_2140652	16	2140653	INTRONIC	C/-	0.02907	YES	identical	no
novel_chr2_141083458	2	141083459	ESSENTIAL_SPLICE_SITE	AC/-	0.026163	YES	identical	yes
novel_chr6_117647581	6	117647582	SYNONYMOUS_CODING	-/A	0.023256	YES	identical	yes
novel_chr7_92920976	7	92920977	INTRONIC	ATA/-	0.023256	YES	identical	yes
novel_chr11_58170792	11	58170793	FRAMESHIFT_CODING	G/-	0.023256	YES	identical	yes
novel_chr1_40777138	1	40777139	INTRONIC	TG/-	0.020349	NA		.
novel_chr10_70641685	10	70641686	INTRONIC	-/C	0.020349	NO	NA	no
novel_chr16_46702984	16	46702985	INTRONIC	A/-	0.020349	YES	identical	no
novel_chr4_175898743	4	175898744	FRAMESHIFT_CODING	TTA/-	0.020349	YES	identical	yes
novel_chr6_170151583	6	170151584	5PRIME_UTR	-/CT	0.017442	YES	identical	yes
novel_chr7_142460428	7	142460429	FRAMESHIFT_CODING	CAA/-	0.017442	NA		.
novel_chr7_117188840	7	117188841	FRAMESHIFT_CODING	GTT/-	0.017442	NA		.
novel_chr19_8369918	19	8369919	SPLICE_SITE	CTC/-	0.017442	YES	identical	yes
novel_chr9_117666207	9	117666208	3PRIME_UTR	TG/-	0.014535	YES	identical	yes
novel_chr8_56985627	8	56985628	SPLICE_SITE	C/-	0.014535	YES	identical	yes
novel_chr16_2140262	16	2140263	INTRONIC	-/C	0.014535	YES	identical	yes
novel_chr16_12020073	16	12020074	DOWNSTREAM	TGT/-	0.014535	NA		.
novel_chr10_97515948	10	97515949	5PRIME_UTR	-/G	0.014535	YES	identical	no
novel_chr9_107361178	9	107361179	FRAMESHIFT_CODING	GTTA/-	0.011628	YES	identical	yes
novel_chr14_35245728	14	35245729	FRAMESHIFT_CODING	TAAAA/-	0.011628	YES	identical	yes
novel_chr13_45148865	13	45148866	FRAMESHIFT_CODING	CCA/-	0.011628	yes	identical	yes
novel_chr1_1260009	1	1260010	5PRIME_UTR	-/C	0.011628	NA		.
novel_chr1_248604708	1	248604709	WITHIN_NON_CODING_GENE	ATTGTGCCCAAA/-	0.011628	NA		.
novel_chr1_44438231	1	44438232	3PRIME_UTR	AT/-	0.011628	YES	identical	yes
novel_chr1_1117200	1	1117201	FRAMESHIFT_CODING	-/CTCAG	0.011628	YES	identical	yes
novel_chr21_38439718	21	38439719	INTRONIC	-/A	0.008721	YES	identical	yes
novel_chr10_25861840	10	25861841	INTRONIC	ATGGTCTTACC/-	0.008721	YES	identical	yes
novel_chr8_37963884	8	37963885	INTRONIC	TTATC/-	0.008721	YES	identical	yes
novel_chr3_137484349	3	137484350	FRAMESHIFT_CODING	C/-	0.008721	YES	identical	yes
novel_chr18_74968192	18	74968193	SPLICE_SITE	-/AT	0.008721	YES	switch	no
novel_chr6_117047651	6	117047652	INTRONIC	T/-	0.008721	YES	identical	yes
novel_chr8_109214083	8	109214084	3PRIME_UTR	T/-	0.008721	YES	identical	no
novel_chr4_4190500	4	4190501	DOWNSTREAM	C/-	0.005814	NA		.
novel_chr6_24353860	6	24353861	FRAMESHIFT_CODING	AAAC/-	0.005814	YES	identical	yes
novel_chr4_110791654	4	110791655	FRAMESHIFT_CODING	CTT/-	0.005814	YES	identical	yes
novel_chr16_2030005	16	2030006	SPLICE_SITE	T/-	0.005814	YES	identical	yes
novel_chr7_23731208	7	23731209	FRAMESHIFT_CODING	G/-	0.005814	YES	identical	yes
novel_chr13_111276642	13	111276643	SPLICE_SITE	TTTCT/-	0.005814	NA		.
novel_chr6_41766432	6	41766433	FRAMESHIFT_CODING	-/CCCCA	0.005814	NO	NA	yes
novel_chr2_201759972	2	201759973	INTRONIC	T/-	0.005814	YES	identical	yes
novel_chr6_32489670	6	32489671	INTRONIC	A/=	0.005814	NA		.
novel_chr1_152130178	1	152130179	INTRONIC	AG/-	0.005814	YES	identical	yes
novel_chr10_32856798	10	32856799	NON_SYNONYMOUS_CODING	-/A	0.002907	YES	identical	yes
novel_chrX_107377647	X	107377648	FRAMESHIFT_CODING	AA/-	0.002907	YES	identical	no
novel_chr13_37614857	13	37614858	INTRONIC	-/T	0.002907	YES	identical	yes
novel_chr11_22242646	11	22242647	SPLICE_SITE	-/A	0.002907	YES	identical	no
novel_chr4_57350881	4	57350882	INTRONIC	G/-	0.002907	YES	identical	no
novel_chr15_75012997	15	75012998	FRAMESHIFT_CODING	A/-	0.002907	YES	identical	no
novel_chr22_29669898	22	29669899	INTRONIC	-/A	0.002907	YES	identical	no
novel_chr10_106057328	10	106057329	INTRONIC	T/-	0.002907	YES	identical	yes
novel_chr14_60063507	14	60063508	FRAMESHIFT_CODING	A/-	0.002907	YES	identical	no
novel_chr4_164394697	4	164394698	FRAMESHIFT_CODING	GTCT/-	0.002907	YES	identical	yes
novel_chr6_28879509	6	28879510	SPLICE_SITE	-/AA	0.002907	YES	identical	no
