# Supplementary material for: Characterisation and Validation of Insertions and Deletions in 173 Patient Exomes
Source: PLoS One. 2012 Dec 14;7(12):e51292. doi: 10.1371/journal.pone.0051292 (PMC3522676; doi:10.1371/journal.pone.0051292)
Supplement: Table S4 — Comparison of INDELs consequence proportions. The table reports the average percentage of each consequence within category of called INDELs, and within the data available in ENSEMBL and released by the 1000 Genomes Consortium. Significance values are calculated comparing the two distributions of per sample percentages, within each category, with a Wilcoxon two independent samples test. (XLSX) [file pone.0051292.s007.xlsx]

## Sheet: Sheet1
	consequence	ENSEMBL	1000 Genome Consortium release	1000 Genome re-analysed described in ENSEMBL	our samples described in ENSEMBL	adjusted p.value	1000 Genome re-analysed described in 1000 Genome only	our samples described in 1000 Genome only	adjusted p.value	1000 Genome re-analysed novel	our samples novel	adjusted p.value
	ESSENTIAL_SPLICE_SITE	1.48%	0.56%	0.41%	0.55%	0.0836765	1.15%	0.72%	1	0.81%	0.75%	1
	STOP	0.15%	0.11%	0%	0%	NA	0%	0%	NA	0%	0.04%	1
	COMPLEX_INDEL	0.07%	0.53%	0.44%	0.33%	0.106172	0.82%	0.75%	1	0.4%	0.58%	0.765538
	FRAMESHIFT_CODING	49.56%	17.69%	6.9%	7.33%	0.0391466	7.87%	6.87%	1	24.8%	28.74%	0.00028794
	NON_SYNONYMOUS_CODING	2.59%	10.82%	6.68%	7.22%	0.287083	4.1%	4.69%	0.391678	9.01%	8.18%	1
	SPLICE_SITE	7.25%	9.16%	10.43%	10.4%	1	11.31%	9.8%	1	10.22%	8.63%	0.152168
	5PRIME_UTR	1.92%	2.01%	2.58%	2.41%	1	0.16%	1.11%	0.0080059	2.33%	1.68%	1
	3PRIME_UTR	1.92%	4.62%	5.4%	5.22%	1	6.72%	6.43%	1	3.44%	2.84%	1
	INTRONIC	34.57%	53.88%	65.98%	65.17%	0.131612	66.56%	68.87%	1	47.37%	46.1%	0.580399
	OTHER	0.48%	0.63%	1.18%	1.36%	0.0807015	1.31%	0.75%	1	1.62%	2.47%	0.0469588
